# Supplementary material for: Strategic variations in sarbecovirus and merbecovirus Nsp1 linker regions for translation inhibition
Source: Nucleic Acids Res. 2026 Jan 15;54(2):gkag017. doi: 10.1093/nar/gkag017 (PMC12805902; doi:10.1093/nar/gkag017)
Supplement: gkag017_Supplemental_Files [file gkag017_supplemental_files.zip]

Archive with 2 entries (2 files):
- Movies_NAR-02444-R-2025.R2.zip
- NSP1-Supplementary figures and tables-1216.pdf
